# Supplementary material for: How experiences become data: the process of eliciting adverse event, medical history and concomitant medication reports in antimalarial and antiretroviral interaction trials
Source: BMC Med Res Methodol. 2013 Nov 14;13:140. doi: 10.1186/1471-2288-13-140 (PMC3832682; doi:10.1186/1471-2288-13-140)
Supplement: Additional file 1 — Description of data: checklist items by body systems, symptoms, diseases and treatments. [file 1471-2288-13-140-S1.xlsx]

## Sheet: Sheet1
Common to both trials	Additional in South Africa	Additional in Tanzania
Body systems
Head and neck	Muscles/bones/joints	Endocrine/metabolic
Eyes, ears, nose, throat, mouth	Skin
Cardiovascular (heart)	Blood
Pulmonary (lungs)
Renal (kidney/bladder)
Gastro intestinal/hepatobiliary (stomach/bowels/liver)
Symptoms
Headache	Painful mouth sores	Body pain
Abdominal pain (heartburn/indigestion)	Pain swallowing	Night sweats
Diarrhoea	Constipation	Dizziness
Nausea	Bone aches	Convulsion
Vomiting	Skin infection/rash	Insomnia
Fever	Flu/cold	Problems concentrating Tingling/pain
Weakness	Pain/blood on urination	Palpitations
Fatigue		Chest pain
Muscle, joint aches
Asthma/breathing problems/dyspnoea
Skin itch
Cough
Anorexia/loss of appetite
Treatments*
Antacids, detoxifiers, digestives	Dutch remedies (local South African remedies)	Anti-hypertensives
Laxatives/purgatives/cleansers/enemas		Anti-malarial treatments
Anti-diarrhoeals
Skin products
Cough/cold/flu preparations
Antihistamines/anti-itch treatments
Antibiotics/anti-infection preparations
Painkillers/anti-inflammatories
Worm treatments
Anti-asthmatics
Eye, ear or nose drops/treatments
Vitamins, minerals, iron, supplements
Immune boosters (including tonics)
Contraceptives (by mouth or injection)
* Examples of products from the locality to each trial were also presented to participants as photographs
