# Supplementary material for: How experiences become data: the process of eliciting adverse event, medical history and concomitant medication reports in antimalarial and antiretroviral interaction trials
Source: BMC Med Res Methodol. 2013 Nov 14;13:140. doi: 10.1186/1471-2288-13-140 (PMC3832682; doi:10.1186/1471-2288-13-140)
Supplement: Additional file 2 — Description of data: detailed description of South African participants’ reports of adverse events, medical histories and concomitant medications elicited by question method. [file 1471-2288-13-140-S2.xlsx]

## Sheet: Sheet1
Medical histories
MedDRA SOC†	Preferred terms†	Number of reports by general enquiry	Additional number of reports by checklists	Additional number of reports by in-depth interview
Gastrointestinal disorders	Constipation, dental caries, diarrhoea	1	1	1
General disorders	Malaise, fatigue	0	4	0
Injury, poisoning and procedural complications	Gunshot wound	1	0	0
Metabolism and nutrition disorders	Decreased appetite	0	1	0
Musculoskeletal and connective tissue disorders	Myalgia	0	1	0
Nervous system disorders	Amnesia, insomnia	0	0	2
Reproductive system and breast disorders	Dysmenorrhoea	1	0	0
Respiratory, thoracic and mediastinal disorders	Sinusitis (chronic)	0	1	0
Skin and subcutaneous tissue disorders	Dermatitis	0	0	1
Vascular disorders	Flushing	1	0	0
Totals		4	8	4
Adverse events
MedDRA SOC†	Preferred terms†	Number of reports by general enquiry	Additional number of reports by checklists	Additional number of reports by in-depth interview
Eye disorders	Conjunctivitis, uveitis, eye pruritus	2	1	0
Gastrointestinal disorders	Diarrhoea, vomiting, abdominal pain, constipation, nausea	4	3	0
General disorders	Catheter site haematoma, pyrexia, chest discomfort, mucosal inflammation, lethargy, night sweats	2	3	0
Immune system disorders	Seasonal allergy	1	0	0
Infections and infestations	Herpes zoster, molluscum contagious, Acarodermatitis	3	0	0
Injury, poisoning and procedural complications	Arthropod bites	1	1	0
Investigations	Weight decreased	1	0	0
Metabolism and nutrition disorders	Decreased appetite	1	1	0
Musculoskeletal and connective tissue disorders	Neck pain, back pain, arthralgia	0	4	0
Nervous system disorders	Headache	2	2	0
Psychiatric disorders	Self-induced vomiting	0	1	0
Renal and urinary disorder	Polyuria	1	1	0
Reproductive system and breast disorders	Breast pain	1	0	0
Respiratory, thoracic and mediastinal disorders	Influenza, nasal discomfort and throat irritation	4	2	0
Skin and subcutaneous tissue disorders	Acne	0	1	1
Totals		23	20	1
† Medical Dictionary for Regulatory Authorities (MedDRA®) terminology for system organ class (International Conference on Harmonisation of Technical Requirements for Registration of Pharmaceuticals for Human Use) (http://bioportal.bioontology.org/ontologies/1422#1422/?p=summary&_suid=1349689914105030727264136762433)
Medications
ATC ‡	Product names	Number of reports by general enquiry	Additional number of reports by checklists	Additional number of reports by in-depth interview
A02 DRUGS FOR ACID RELATED DISORDERS	Gelusil (Aluminium hydroxide, Magnesium trisilicate)	0	1	0
A03 DRUGS USED FOR FUNCTIONAL GASTROINTESTINAL DISORDERS	Millerspas (hyoscine), Vinegar (as emetic)	1	1	0
A06 LAXATIVES	Sorbitol (sorbose), Magnesium sulphate	1	2	0
A07 ANTIDIARRHEALS, INTESTINAL ANTIINFLAMMATORY/ANTIINFECTIVE AGENTS	Anti-diarrhoeal (UNK)	0	1	0
A11 VITAMINS	Vitamins	1	1	0
D02 EMOLLIENTS AND PROTECTIVES	Aqueous cream	0	2	1
D07 CORTICOSTEROIDS, DERMATOLOGICAL PREPARATIONS	Hydrocortisone cream	0	0	2
G03 SEX HORMONES AND MODULATORS OF THE GENITAL SYSTEM	Petogen (contraceptive)	0	1	0
J01 ANTIBACTERIALS FOR SYSTEMIC USE	Doxycycline, Erythromycin	2	0	0
J05 ANTIVIRALS FOR SYSTEMIC USE	Acyclovir	1	0	0
N02 ANALGESICS	Paracetamol, GrandPa (aspirin, paracetamol, caffeine), Myprodol (ibuprofen, paracetamol, codeine)	2	6	0
N06 PSYCHOANELEPTICS	Amitriptyline	1	0	0
P02 ANTHELMINTICS	D-worm (mebendazole), Anthelminthic (UNK)	1	3	0
P03 ECTOPARASITICIDES, INCL. SCABICIDES, INSECTICIDES AND REPELLENTS	Insect repellent cream	1	0	0
R03 DRUGS FOR OBSTRUCTIVE AIRWAY DISEASES	Alcophyllex (theophylline, diphenhydramine, ammonium chloride)	1	0	0
R05 COUGH AND COLD PREPARATIONS	Flu remedy (paracetamol, antihistamines, caffeine decongestants, vitamin C)	3	0	1
R06 ANTIHISTAMINES FOR SYSTEMIC USE	Chlorpheniramine	1	0	0
S01 OPTHALMOLOGICALS	Spersallerg eye drops (tetryzoline, antazoline)	1	1	0
Unclassified (herbal)	Herbal ointment (UNK), Herbal tea (sutherlandia), Herbal syrup (aloe)	0	3	0
Unclassified (used orally)	Camphor	0	1	0
Total		17	23	4
‡ WHO Collaborating Centre for Drug Statistics Methodology (http://www.whocc.no/atc_ddd_index/)
