# Supplementary material for: How experiences become data: the process of eliciting adverse event, medical history and concomitant medication reports in antimalarial and antiretroviral interaction trials
Source: BMC Med Res Methodol. 2013 Nov 14;13:140. doi: 10.1186/1471-2288-13-140 (PMC3832682; doi:10.1186/1471-2288-13-140)
Supplement: Additional file 3 — Description of data: detailed description of Tanzanian participants’ reports of adverse events, medical histories and concomitant medications elicited by question method. [file 1471-2288-13-140-S3.xlsx]

## Sheet: Sheet1
Medical histories
MedDRA SOC†	Preferred terms†	Number of reports by general enquiry	Additional number of reports by checklists	Additional number of reports by in-depth interview
Cardiac disorders	Palpitations	5	9	2
Eye disorders	Visual acuity reduced	2	0	1
Gastrointestinal disorders	Abdominal pain, constipation, diarrhoea, mouth ulceration, nausea, abdominal discomfort, abdominal distension, peptic ulcer, toothache, vomiting, faeces discoloured	25	20	4
General disorders	Fatigue, pyrexia, pain, granuloma, stretching, night sweats, asthenia, malaise	68	126	3
Hepatobiliary disorders	Cholecystitis	1	0	0
Infections and infestations	Appendicitis, furuncle, herpes zoster, onychpmycosis, ear infection, periodontitis, schistosomiasis, tuberculosis	22	6	1
Investigations	Weight decreased	0	4	0
Metabolism and nutrition disorders	Decreased appetite,	6	6	0
Musculoskeletal and connective tissue disorders	Back pain, neck pain, pain in extremity, myalgia, arthralgia	31	14	1
Neoplasms benign, malignant and unspecified (incl. cysts and polyps)	Uterine leiomyoma	1	0	0
Nervous system disorders	Dizziness, headache, hypoaesthesia, parathesia, burning sensation	62	32	0
Pregnancy, puerperium and perinatal conditions	Abortion	1	0	0
Renal and urinary disorder	Dysuria, nephrolithiasis	3	0	0
Reproductive system and breast disorders	Breast enlargement, infertility, pelvic pain, vaginal prolapse, vaginal discharge	9	0	0
Respiratory, thoracic and mediastinal disorders	Asthma, cough, dyspnoea, chest pain, rhinorrhoea	40	21	3
Skin and subcutaneous tissue disorders	Skin hypopigmentation, rash pruritic, skin lesion	8	7	0
Vascular disorders	Hypertension	1	0	0
Totals		285	245	15
Adverse events
MedDRA SOC†	Preferred terms†	Number of reports by general enquiry	Additional number of reports by checklists	Additional number of reports by in-depth interview
General disorders and administration site conditions	Pyrexia, fatigue	1	1	0
Metabolism and nutrition disorders	Decreased appetite	1	0	0
Respiratory, thoracic and mediastinal disorders	Cough, rhinitis	2	0	0
Skin and subcutaneous tissue disorders	Rash	2	0	0
Totals		6	1	0
† Medical Dictionary for Regulatory Authorities (MedDRA®) terminology for system organ class (International Conference on Harmonisation of Technical Requirements for Registration of Pharmaceuticals for Human Use) (http://bioportal.bioontology.org/ontologies/1422#1422/?p=summary&_suid=1349689914105030727264136762433)
Medications
ATC ‡	Product names	Number of reports by general enquiry	Additional number of reports by checklists	Additional number of reports by in-depth interview
A02 DRUGS FOR ACID RELATED DISORDERS	Omeprezole	3	0	0
A06 LAXATIVES	Bisacodyl	1	0	0
A11 VITAMINS	Pyridoxine, pyridoxine and thiamine	8	0	0
B03 ANTIANAEMIC PREPARATIONS	Iron plus vitamins and minerals	2	0	0
C03 DIURETICS	Bendroflumethazide	3	0	0
C08 CALCIUM CHANNEL BLOCKERS	Nifedipine	2	0	0
D01 ANTIFUNGALS FOR DERMATOLOGICAL USE	Griseofulvin, salicylic acid/antifungal combinations	3	0	0
D04 ANTIPRURITICS, INCLU. ANTIHISTAMINES, ANESTHETICS, ETC.	Calamine	3	0	0
D07 CORTICOSTEROIDS, DERMATOLOGICAL PREPARATIONS	Hydrocortisone and gentamicin	2	0	0
G01 GYNECOLOGICAL ANTIINFECTIVES AND ANTISEPTICS	Butoconazole	1	0	0
J01 ANTIBACTERIALS FOR SYSTEMIC USE	Amoxycillin, ciprofloxacin, cloxacillin, sulfamethoxazole and trimethoprim, doxycycline, erthythromycin, metronidazole, phenoxypenicillin	66	1	0
J04 ANTIMYCOBACTERIALS	Rifampicin, pyrazinamide, ethambutol, isoniazid	3	0	0
J05 ANTIVIRALS FOR SYSTEMIC USE	Acyclovir	1	0	0
M01 ANTIINFLAMMATORY AND ANTIRHEUMATIC PRODUCTS	Ibuprofen, diclofenac, diclofenac and paracetamol	8	0	1
N02 ANALGESICS	Acetylsalicylic acid, caffeine and paracetamol, aspirin and caffeine, paracetamol, “analgesic”	63	1	5
P03 ECTOPARASITICIDES, INCL. SCABICIDES, INSECTICIDES AND REPELLENTS	Benzyl benzoate	1	0	0
N06 PSYCHOANELEPTICS	Amitriptyline	3	0	0
P01 ANTIPROTOZOALS	Artemether and lumefantrine, sulfadoxine and pyrimethamine	4	0	1
P02 ANTHELMINTICS	Albendazole	1	0	0
R03 DRUGS FOR OBSTRUCTIVE AIRWAY DISEASES	Aminophylline, salbutamol	4	0	0
R06 ANTIHISTAMINES FOR SYSTEMIC USE	Cetirizine, chlorphenamine, promethazine	8	0	0
Unclassified (herbal)		6	0	2
Total		196	2	9
‡ WHO Collaborating Centre for Drug Statistics Methodology (http://www.whocc.no/atc_ddd_index/)
